# Supplementary material for: Gut Microbiota Fermentation of Digested Almond–Psyllium–Flax Seed-Based Artisan Bread Promotes Mediterranean Diet-Resembling Microbial Community
Source: Microorganisms. 2024 Jun 12;12(6):1189. doi: 10.3390/microorganisms12061189 (PMC11205402; doi:10.3390/microorganisms12061189)
Supplement: Supplementary file 1 [file microorganisms-12-01189-s001.zip]

Archive with 1 entries (1 files):
- microorganisms-3037022-supplementary.pdf
